# Supplementary material for: Saliva and Plasma Neutralizing Activity Induced by the Administration of a Third bnt162b2 Vaccine Dose
Source: Int J Mol Sci. 2022 Nov 18;23(22):14341. doi: 10.3390/ijms232214341 (PMC9693379; doi:10.3390/ijms232214341)
Supplement: Supplementary file 1 [file ijms-23-14341-s001.zip]

Archive with 1 entries (1 files):
- ijms-2021991-supplementary.pdf
